# Supplementary material for: Understanding adaptations in the Veteran Health Administration’s Transitions Nurse Program: refining methodology and pragmatic implications for scale-up
Source: Implement Sci. 2021 Jul 13;16:71. doi: 10.1186/s13012-021-01126-y (PMC8276503; doi:10.1186/s13012-021-01126-y)
Supplement: Supplementary file 1 — Additional file 1. Appendix 1. Real time TNP database structure. [file 13012_2021_1126_MOESM1_ESM.xlsx]

## Sheet: Template
***Please select the most applicable response - 1, if possible, but no more than 2 per question in order to streamline the analyses. In case more than two apply, we will disucss as a team
Analyst	Site	Date	Source	Role	Adaptation Description	Was it planned or unplanned adaptation?	1. What was changed - elements?	2. What was changed - type of change	3. Who was responsible for initiating this change?	4. When during the XXX program was this adaptation made?	5. How or on what basis was this change made?	6.1. Why was this change made?	6.2. Was this adaptation a result of external factors or internal issues?	7. What was the short term impact of this adaptation?	Comments and Notes from abstractor
Initials of coding analyst	Site code	Date when interview was conducted/ record made		Role of interviewee/ person reporting on the project	Brief description of the adaptation that was made (Try to keep it to 1-2 sentences but provide enough context that it stands alone. For example: Recruitment criteria was changed to include all patients with XX code as well.)	indicate whether it was planned or unplanned to the best knowledge - will confirm with member checking?	Which of the following elements was primarily changed as part of the adaptation?  The setting  The format  Personnel involved  The target population  How the intervention is presented  Program delivery  Other From the interview guide: program content format delivery mode staff delivering it patients eligible where, when, or how it was delivered what was delivered	Which of the following was the primary type of change involved?  Tailoring to individuals  Adding a component  Removing a component  Condensing a component  Extending a component  Substituting for a component  Changing the order of components  Integrating with other programs we are doing  Repeating a component  Loosening the structure or protocol  Otherwise changing the intervention	Person(s) who initiated the adaptation Who was primarily responsible for initiating this modification?  Entire or most of team  Practitioner (SW)  Practitioner (RN  Practitioner (MD)  Practitioner (NP)  Administrator  Researcher  Developer  Stakeholder  Coalition  Other	When during the project was the adaptation made? At which of the following points in the project was this change FIRST made?  Pre-implementation  Earlly implementation  Implementation  Late implementation  Sustainment From Interview Guide:  During planning stages before began intervention  Early during first few weeks of intervention  During the middle stages  In the later stages  At or…	How was the adaptation made, on what basis What was the primary basis on which this change was made?  Based on our vision or values  Based on a framework (for example PCMH)  Based on our knowledge or experience of working with patients  Based on QI data, summary information or results  Based on pragmatic/practical considerations (for example “this is the only way it would work”)  Based on f…	Reasoning behind the adaptation Which of the following was the primary reason behind this change? What was the inspiration for this change? What were they hoping to achieve?  To increase he number or type of patients contacted (reach)  To enhance the impact or success of the intervention for all or important subgroups (effectiveness)  To make it possible to involve more teams, team members or …	Was this adaptation a result of EXTERNAL factors (for example change in organizational policies, reimbursement changes) or INTERNAL issues, such as workflow, changes in staff or similar issues?	Results of the adaptation, positive or negative Which of the following results or impact was the primary result of this adaptation?  No major changes Increased or decreased: (be sure to record which) Increase_____ Decrease______  Number or type of patients engaged (reach)  Quality of care or other outcomes (effectiveness)  Participation by teams or staff (adoption)  Consistent delivery of qu…	*start a document to record our comments as we code

## Sheet: Listing sources
Data Source	Site	Number of Entries	Data Collection Complete?	Data ready for analysis?
Team Meeting Notes
Process Map
Midline Adaptation Interviews
Final Adaptation Interviews
